# Supplementary material for: Enhanced Gallium Extraction Using Silane-Modified Mesoporous Silica Synthesized from Coal Gasification Slag
Source: Molecules. 2024 Nov 5;29(22):5232. doi: 10.3390/molecules29225232 (PMC11596242; doi:10.3390/molecules29225232)
Supplement: Supplementary file 1 [file molecules-29-05232-s001.zip]

Archive with 1 entries (1 files):
- molecules-3286617-supplementary.pdf
